# Supplementary material for: Association of Non-Alcoholic Fatty Liver Disease and Metabolic-Associated Fatty Liver Disease with COVID-19-Related Intensive Care Unit Outcomes: A Systematic Review and Meta-Analysis
Source: Medicina (Kaunas). 2023 Jul 3;59(7):1239. doi: 10.3390/medicina59071239 (PMC10386363; doi:10.3390/medicina59071239)
Supplement: Supplementary file 1 [file medicina-59-01239-s001.zip]

Archive with 1 entries (1 files):
- medicina-2434223-supplementary.pdf
